# Supplementary material for: An Unprecedented CeO2/C Non-Noble Metal Electrocatalyst for Direct Ascorbic Acid Fuel Cells
Source: Nanomaterials (Basel). 2023 Sep 28;13(19):2669. doi: 10.3390/nano13192669 (PMC10574731; doi:10.3390/nano13192669)
Supplement: Supplementary file 1 [file nanomaterials-13-02669-s001.zip]

Archive with 1 entries (1 files):
- nanomaterials-2607332-supplementary.pdf
